# Supplementary material for: Detection of Antibodies against Hepatitis A Virus (HAV) by a Surface Plasmon Resonance (SPR) Biosensor: A New Diagnosis Tool Based on the Major HAV Capsid Protein VP1 (SPR-HAVP1)
Source: Sensors (Basel). 2021 May 3;21(9):3167. doi: 10.3390/s21093167 (PMC8125114; doi:10.3390/s21093167)
Supplement: Supplementary file 1 [file sensors-21-03167-s001.zip]

Archive with 1 entries (1 files):
- sensors-1056950-supplementary.pdf
